# Supplementary material for: A novel role for Dun1 in the regulation of origin firing upon hyper-acetylation of H3K56
Source: PLoS Genet. 2021 Feb 18;17(2):e1009391. doi: 10.1371/journal.pgen.1009391 (PMC7924802; doi:10.1371/journal.pgen.1009391)
Supplement: S1 Table — (XLSX) [file pgen.1009391.s002.xlsx]

## Sheet: Sheet1
	Lethal upon H3K56 acetylation	Rescues lethality of Ddun1	Rescues lethality of Dmrc1	Rescues TS phenotype of Dhst3 Dhst4	Epistatic with Dhst3 Dhst4
dun1	+
mrc1	+
mec1 (sml1)	+
srs2	+
slx4	+
npl3	+
mre11	+
rad50	+
xrs2	+
rad52	+
sae2	+
slx5	+
mgs1	+
elp4	+
gcn5		+		+
rad53 (sml1)		+		+
ctf18		+	+	+
rtt101		+	+	+
mms1		+	+	+
mms22		+	+	+
ctf8		+	+	+
dcc1		+	+	+
Elg1				+
rtt107				+
ctf4				+
dot1				+
mft1				+
mlp1				+
rrm3				+
rad9				+
rtf1				+
bre1				+
siz1					+
siz2					+
hpc2					+
vps75					+
tos4					+
nej1					+
chk1					+
din7					+
thp2					+
elp3					+
cmr1					+
pnc1					+
rnh201					+
nrm1					+
top1					+
rad18					+
ctf1 (chl1)					+
rad5					+
exo1					+
slx1					+
chd1					+
bub2					+
mad1					+
cmk1					+
leo1					+
