# Supplementary material for: A novel role for Dun1 in the regulation of origin firing upon hyper-acetylation of H3K56
Source: PLoS Genet. 2021 Feb 18;17(2):e1009391. doi: 10.1371/journal.pgen.1009391 (PMC7924802; doi:10.1371/journal.pgen.1009391)
Supplement: S2 Table — (XLSX) [file pgen.1009391.s003.xlsx]

## Sheet: Sheet1
Name	Genotype	Source
IC1528	MATa hisdel 200 leu2del::TRP1 lys2del202 trp1del63 ura3-52 hst3::HIS3 hst4del2::TRP1 rad24::KanMX +pRS416-HST3	Celic et al, 2008
IC356	MATa hisdel 200 leu2del::TRP1 lys2del202 trp1del63 ura3-52 + pRS416	Celic et al, 2008
IC703	MATa hisdel200 leu2del1 lys2del202 trp1del63 ura3-52 hst3del3:HIS3 hst4del2::TRP1 +pRS416-HST3	Celic et al, 2008
ATLG	MATa ade3::KanMX ade2-10 his3del200 leu2del1 lys2del202 trp1del63 ura3-52 hst3del3:HIS3 hst4del2::TRP1 +pRS416-HST3-ADE3	This study
ATLG dun1	MATa dun1::HYG ade3::KanMX ade2-10 his3del200 leu2del1 lys2del202 trp1del63 ura3-52 hst3del3:HIS3 hst4del2::TRP1 +pRS416-HST3-ADE3	This study
LG0141	RAD53-HA-LEU MATa his3del200 leu2del1 lys2del202 trp1del63 ura3-52 hst3del3:HIS3 hst4del2::TRP1 +pRS416-HST3	This study
LG0143	MCM2-3A-HYG MATa his3del200 leu2del1 lys2del202 trp1del63 ura3-52 hst3del3:HIS3 hst4del2::TRP1 +pRS416-HST3	This study
LG0153	dun1::HYG MCM2-3A-HYG MATa his3del200 leu2del1 lys2del202 trp1del63 ura3-52 hst3del3:HIS3 hst4del2::TRP1 +pRS416-HST3	This study
LG0165	RAD53-3HA-LEU2 ctf18::HYG MATa his3del200 leu2del1 lys2del202 trp1del63 ura3-52 hst3del3:HIS3 hst4del2::TRP1 +pRS416-HST3	This study
LG0167	RAD53-3HA-LEU2 dun1::HYG MATa his3del200 leu2del1 lys2del202 trp1del63 ura3-52 hst3del3:HIS3 hst4del2::TRP1 +pRS416-HST3	This study
LG0199	SLD3-38A-His-Myc-KanMX DBF4-4A-Hyg MATa his3del200 leu2del1 lys2del202 trp1del63 ura3-52 hst3del3:HIS3 hst4del2::TRP1 +pRS416-HST3	This study
LG0215	SLD3-38A-His-Myc-KanMX DBF4-4A-Hyg dun1::Nat MATa his3del200 leu2del1 lys2del202 trp1del63 ura3-52 hst3del3:HIS3 hst4del2::TRP1 +pRS416-HST3	This study
LG0217	SLD3-38A-His-Myc-KanMX DBF4-4A-Hyg ctf18::Nat MATa his3del200 leu2del1 lys2del202 trp1del63 ura3-52 hst3del3:HIS3 hst4del2::TRP1 +pRS416-HST3	This study
LG0225	DUN1-Flag-HYG rad53::HYG sml1::KanMX MAT@ his3del200 leu2del1 lys2del202 trp1del63 ura3-52 hst3del3:HIS3 hst4del2::TRP1 +pRS416-HST3	This study
LG0227	DUN1-Flag-HYG mrc1::KanMX MAT@ his3del200 leu2del1 lys2del202 trp1del63 ura3-52 hst3del3:HIS3 hst4del2::TRP1 +pRS416-HST3	This study
LG0229	DUN1-Flag-HYG rad9::KanMX MATa his3del200 leu2del1 lys2del202 trp1del63 ura3-52 hst3del3:HIS3 hst4del2::TRP1 +pRS416-HST3	This study
LG0231	DUN1-Flag-HYG ctf18::HYG MAT@ his3del200 leu2del1 lys2del202 trp1del63 ura3-52 hst3del3:HIS3 hst4del2::TRP1 +pRS416-HST3	This study
LG0233	DUN1-Flag-HYG mec1::HYG sml1::KanMX MAT@ his3del200 leu2del1 lys2del202 trp1del63 ura3-52 hst3del3:HIS3 hst4del2::TRP1 +pRS416-HST3	This study
LG0235	RAD53-3HA-LEU2 dun1::HYG ctf18::Nat MATa his3del200 leu2del1 lys2del202 trp1del63 ura3-52 hst3del3:HIS3 hst4del2::TRP1 +pRS416-HST3	This study
LG0246	DUN1-Flag-HYG MRC1 AQ-Myc-His MATa his3del200 leu2del1 lys2del202 trp1del63 ura3-52 hst3del3:HIS3 hst4del2::TRP1 +pRS416-HST3	This study
LG0248	DUN1 APM-Flag-HYG MATa his3del200 leu2del1 lys2del202 trp1del63 ura3-52 hst3del3:HIS3 hst4del2::TRP1 +pRS416-HST3	This study
LG0250	DUN1 4A-Flag-HYG MATa his3del200 leu2del1 lys2del202 trp1del63 ura3-52 hst3del3:HIS3 hst4del2::TRP1 +pRS416-HST3	This study
LG0252	DUN1 9A-Flag-HYG MATa his3del200 leu2del1 lys2del202 trp1del63 ura3-52 hst3del3:HIS3 hst4del2::TRP1 +pRS416-HST3	This study
LG0256	DUN1-Flag-HYG MRC1 C14-Myc-KanMX MAT@ his3del200 leu2del1 lys2del202 trp1del63 ura3-52 ade2-1 hst3del3:HIS3 hst4del2::TRP1 +pRS416-HST3	This study
LG0270	SLD3-38A-His-Myc-KanMX DBF4-4A-Hyg mrc1::Nat MATa his3del200 leu2del1 lys2del202 trp1del63 ura3-52 hst3del3:HIS3 hst4del2::TRP1 +pRS416-HST3	This study
LG0294	DUN1-Flag-HYG mrc1::HYG rad9::KanMX sml1::KanMX MAT@ his3del200 leu2del1 lys2del202 trp1del63 ura3-52 hst3del3:HIS3 hst4del2::TRP1 +pRS416-HST3	This study
LG0354	rad53::HYG sml1::KanMX bar1::LEU2 MATa his3del200 leu2del1 lys2del202 trp1del63 ura3-52 hst3del3:HIS3 hst4del2::TRP1 +pRS416-HST3	This study
LG111	elg1::HYG MATa his3del200 leu2del1 lys2del202 trp1del63 ura3-52 hst3del3:HIS3 hst4del2::TRP1 +pRS416-HST3	This study
LG113	dun1::KanMX MATa his3del200 leu2del1 lys2del202 trp1del63 ura3-52 hst3del3:HIS3 hst4del2::TRP1 +pRS416-HST3	This study
LG115	dun1::KanMX elg1::HYG MATa his3del200 leu2del1 lys2del202 trp1del63 ura3-52 hst3del3:HIS3 hst4del2::TRP1 +pRS416-HST3	This study
LG117	dpb3::KanMX MATa his3del200 leu2del1 lys2del202 trp1del63 ura3-52 hst3del3:HIS3 hst4del2::TRP1 +pRS416-HST3	This study
LG132	rtt106::KanMX MATa his3del200 leu2del1 lys2del202 trp1del63 ura3-52 hst3del3:HIS3 hst4del2::TRP1 +pRS416-HST3	This study
LG136	sml1::KanMX MATa his3del200 leu2del1 lys2del202 trp1del63 ura3-52 hst3del3:HIS3 hst4del2::TRP1 +pRS416-HST3	This study
LG147	rtt109::KanMX MATa his3del200 leu2del1 lys2del202 trp1del63 ura3-52 hst3del3:HIS3 hst4del2::TRP1 +pRS416-HST3	This study
LG149	asf1::KanMX MATa his3del200 leu2del1 lys2del202 trp1del63 ura3-52 hst3del3:HIS3 hst4del2::TRP1 +pRS416-HST3	This study
LG169	cac1::KanMX MATa his3del200 leu2del1 lys2del202 trp1del63 ura3-52 hst3del3:HIS3 hst4del2::TRP1 +pRS416-HST3	This study
LG173	dun1::HYG rad24::KanMX MATa his3del 200 leu2del::TRP1 lys2del202 trp1del63 ura3-52 hst3::HIS3 hst4del2::TRP1 +pRS416 /3.7 HST3	This study
LG181	dun1::KanMX ctf18::HYG MATa his3del200 leu2del1 lys2del202 trp1del63 ura3-52 hst3del3:HIS3 hst4del2::TRP1 +pRS416 /3.7 HST3	This study
LG183	sml1::KanMX dun1::HYG MATa his3del200 leu2del1 lys2del202 trp1del63 ura3-52 hst3del3:HIS3 hst4del2::TRP1 +pRS416-HST3	This study
LG183	sml1::KanMX dun1::HYG MATa his3del200 leu2del1 lys2del202 trp1del63 ura3-52 hst3del3:HIS3 hst4del2::TRP1 +pRS416-HST3	This study
LG191	ctf18::HYG MATa his3del200 leu2del1 lys2del202 trp1del63 ura3-52 hst3del3:HIS3 hst4del2::TRP1 +pRS416-HST3	This study
LG193	asf1::KanMX dun1::HYG MATa his3del200 leu2del1 lys2del202 trp1del63 ura3-52 hst3del3:HIS3 hst4del2::TRP1 +pRS416-HST3	This study
LG195	rtt109::KanMX dun1::HYG MATa his3del200 leu2del1 lys2del202 trp1del63 ura3-52 hst3del3:HIS3 hst4del2::TRP1 +pRS416-HST3	This study
LG197	rtt106::KanMX dun1::HYG MATa his3del200 leu2del1 lys2del202 trp1del63 ura3-52 hst3del3:HIS3 hst4del2::TRP1 +pRS416-HST3	This study
LG223	mrc1::KanMX MAT@ his3del200 leu2del1 lys2del202 trp1del63 ura3-52 hst3del3:HIS3 hst4del2::TRP1 +pRS416-HST3	This study
LG238	dpb4::KanMX dun1::HYG MATa his3del200 leu2del1 lys2del202 trp1del63 ura3-52 hst3del3:HIS3 hst4del2::TRP1 +pRS416-HST3	This study
LG330	dun1::HYG cac1::KanMX MATa his3del200 leu2del1 lys2del202 trp1del63 ura3-52 hst3del3:HIS3 hst4del2::TRP1 +pRS416-HST3	This study
LG368	MRC1 AQ-Myc-HIS3 MAT@ his3del200 leu2del1 lys2del202 trp1del63 ura3-52 hst3del3:Nat hst4del2::TRP1 ade2-201 +pRS416-HST3	This study
LG389	sml1::KanMX rad53::HYG MATa his3del200 leu2del1 lys2del202 trp1del63 ura3-52 hst3del3:HIS3 hst4del2::TRP1 +pRS416-HST3	This study
LG391	sml1::KanMX rad53::HYG dun1::HYG MAT@ his3del200 leu2del1 lys2del202 trp1del63 ura3-52 hst3del3:HIS3 hst4del2::TRP1 +pRS416-HST3	This study
LG417	rad9::KanMX dun1::KanMX MATa his3del200 leu2del1 lys2del202 trp1del63 ura3-52 hst3del3:HIS3 hst4del2::TRP1 +pRS416-HST3	This study
LG418	rad9::KanMX MAT@ his3del200 leu2del1 lys2del202 trp1del63 ura3-52 hst3del3:HIS3 hst4del2::TRP1 +pRS416-HST3	This study
LG435	sml1::KanMX mec1::HYG MATa his3del200 leu2del1 lys2del202 trp1del63 ura3-52 hst3del3:HIS3 hst4del2::TRP1 +pRS416-HST3	This study
LG469	sml1::KanMX dun1::HYG mec1::HYG MATa his3del200 leu2del1 lys2del202 trp1del63 ura3-52 hst3del3:HIS3 hst4del2::TRP1 +pRS416-HST3	This study
LG497	sml1::KanMX mec1::HYG ctf18::HYG MATa his3del200 leu2del1 lys2del202 trp1del63 ura3-52 hst3del3:HIS3 hst4del2::TRP1 +pRS416-HST3	This study
LG512	rtt106::KanMX cac1::KanMX MATa his3del200 leu2del1 lys2del202 trp1del63 ura3-52 hst3del3:HIS3 hst4del2::TRP1 +pRS416-HST3	This study
LG518	rtt106::KanMX cac1::KanMX dun1::HYG MAT@ his3del200 leu2del1 lys2del202 trp1del63 ura3-52 hst3del3:HIS3 hst4del2::TRP1 +pRS416-HST3	This study
LG532	dif1::KanMX MATa his3del200 leu2del1 lys2del202 trp1del63 ura3-52 hst3del3:HIS3 hst4del2::TRP1 +pRS416-HST3	This study
LG539	crt11::KanMX MAT@ his3del200 leu2del1 lys2del202 trp1del63 ura3-52 hst3del3:HIS3 hst4del2::TRP1 +pRS416-HST3	This study
LG571	crt1::KanMX dun1::HYG MATa his3del200 leu2del1 lys2del202 trp1del63 ura3-52 hst3del3:HIS3 hst4del2::TRP1 +pRS416-HST3	This study
LG573	crt1::KanMX dif1::KanMX MAT@ his3del200 leu2del1 lys2del202 trp1del63 ura3-52 hst3del3:HIS3 hst4del2::TRP1 +pRS416-HST3	This study
LG575	dif1::KanMX dun1::HYG MAT@ his3del200 leu2del1 lys2del202 trp1del63 ura3-52 hst3del3:HIS3 hst4del2::TRP1 +pRS416-HST3	This study
LG605	crt1::KanMX dif1::KanMX dun1::HYG MATa his3del200 leu2del1 lys2del202 trp1del63 ura3-52 hst3del3:HIS3 hst4del2::TRP1 +pRS416-HST3	This study
LG610	hht1-hhf1::LEU2 hht2-hhf2::KanMX MATa hisdel200 leu2del1 lys2del202 trp1del63 ura3-52 hst3::NatMX hst4del2::TRP1 +pRS313 H3K56R-H4 +pRS416-HST3	This study
LG614	MATa dun1::HYG hht1-hhf1::LEU2 hht2-hhf2::KanMX MATa hisdel200 leu2del1 lys2del202 trp1del63 ura3-52 hst3::NatMX hst4del2::TRP1 +pRS313 H3K56R-H4 +pRS416-HST3	This study
LG644	MRC1 C14-Myc-KanMX MATa his3del200 leu2del1 lys2del202 trp1del63 ura3-52 hst3del3:HIS3 hst4del2::TRP1 +pRS416-HST3	This study
LG674	sml1::KanMX mrc1::Nat rad53::HYG MATa his3del200 leu2del1 lys2del202 trp1del63 ura3-52 hst3del3:HIS3 hst4del2::TRP1 +pRS416-HST3	This study
LG719	dpb4::KanMX MATa his3del200 leu2del1 lys2del202 trp1del63 ura3-52 hst3del3:HIS3 hst4del2::TRP1 +pRS416-HST3	This study
LG756	dpb4::KanMX dpb3::KanMX MAT@ his3del200 leu2del1 lys2del202 trp1del63 ura3-52 hst3del3:HIS3 hst4del2::TRP1 +pRS416-HST3	This study
LG760	dpb4::KanMX dpb3::KanMX dun1::HYG MATa his3del200 leu2del1 lys2del202 trp1del63 ura3-52 hst3del3:HIS3 hst4del2::TRP1 +pRS416-HST3	This study
LG782	DUN1-Flag-HYG MATa his3del200 leu2del1 lys2del202 trp1del63 ura3-52 hst3del3:HIS3 hst4del2::TRP1 +pRS416-HST3	This study
LG803	wpl1::KanMX MATa his3del200 leu2del1 lys2del202 trp1del63 ura3-52 hst3del3:HIS3 hst4del2::TRP1 +pRS416-HST3	This study
LG807	wpl1::KanMX ctf18::HYG MATa his3del200 leu2del1 lys2del202 trp1del63 ura3-52 hst3del3:HIS3 hst4del2::TRP1 +pRS416-HST3	This study
LG808	wpl1::KanMX dun1::HYG MATa his3del200 leu2del1 lys2del202 trp1del63 ura3-52 hst3del3:HIS3 hst4del2::TRP1 +pRS416-HST3	This study
LG822	dpb3::KanMX dun1::HYG MATa his3del200 leu2del1 lys2del202 trp1del63 ura3-52 hst3del3:HIS3 hst4del2::TRP1 +pRS416-HST3	This study
LG831	Ctf18 2A-Flag-Hyg MATa his3del200 leu2del1 lys2del202 trp1del63 ura3-52 hst3del3:HIS3 hst4del2::TRP1 +pRS416-HST3	This study
LG833	Ctf18 2A-Flag-Hyg dun1::KanMX MATa his3del200 leu2del1 lys2del202 trp1del63 ura3-52 hst3del3:HIS3 hst4del2::TRP1 +pRS416-HST3	This study
LG842	Ctf18-Flag-Hyg dun1::KanMX MATa his3del200 leu2del1 lys2del202 trp1del63 ura3-52 hst3del3:HIS3 hst4del2::TRP1 +pRS416-HST3	This study
LG847	mec1::HYG rad53::HYG sml1::KanMX MAT@ his3del200 leu2del1 lys2del202 trp1del63 ura3-52 hst3del3:HIS3 hst4del2::TRP1 +pRS416-HST3	This study
LG849	rad9::KanMX mrc1::HYG sml1::KanMX MATa his3del200 leu2del1 lys2del202 trp1del63 ura3-52 hst3del3:HIS3 hst4del2::TRP1 +pRS416-HST3	This study
LG879	SPT16-m::Nat MATa his3del200 leu2del1 lys2del202 trp1del63 ura3-52 hst3del3:HIS3 hst4del2::TRP1 +pRS416-HST3	This study
LG881	DUN1 K100A R102A-Flag-HYG MATa his3del200 leu2del1 lys2del202 trp1del63 ura3-52 hst3del3:HIS3 hst4del2::TRP1 +pRS416-HST3	This study
LG900	POL30-D150E::LEU2 MATa his3del200 leu2del1 lys2del202 trp1del63 ura3-52 hst3del3::HIS3 hst4del2::TRP1 +pRS416-HST3	This study
LG902	POL30-E143K::LEU2 MATa his3del200 leu2del1 lys2del202 trp1del63 ura3-52 hst3del3::HIS3 hst4del2::TRP1 +pRS416-HST3	This study
LG904	POL30-V180D::LEU2 MATa his3del200 leu2del1 lys2del202 trp1del63 ura3-52 hst3del3::HIS3 hst4del2::TRP1 +pRS416-HST3	This study
LG924	DUN1-AID-5Flag-Hyg-osTIR bar1::KanMX MATa his3del200 leu2del1 lys2del202 trp1del63 ura3-52 hst3del3::HIS3 hst4del2::TRP1 +pRS416-HST3	This study
LG956	POL30 D150E::LEU2 dun1::HYG MATa his3del200 leu2del1 lys2del202 trp1del63 ura3-52 hst3del3::HIS3 hst4del2::TRP1 +pRS416-HST3	This study
LG959	POL30 S143P::LEU2 dun1::HYG MATa his3del200 leu2del1 lys2del202 trp1del63 ura3-52 hst3del3::HIS3 hst4del2::TRP1 +pRS416-HST3	This study
LG963	POL30 V180D::LEU2 dun1::HYG MATa his3del200 leu2del1 lys2del202 trp1del63 ura3-52 hst3del3::HIS3 hst4del2::TRP1 +pRS416-HST3	This study
LG975	SPT16-m-Nat dun1::HYG MATa his3del200 leu2del1 lys2del202 trp1del63 ura3-52 hst3del3::HIS3 hst4del2::TRP1 +pRS416-HST3	This study
LG989	rtt106::KanMX SPT16-m::Nat MATa his3del200 leu2del1 lys2del202 trp1del63 ura3-52 hst3del3:HIS3 hst4del2::TRP1 +pRS416-HST3	This study
LG993	dun1::HYG rtt106::KanMX SPT16-m::Nat MATa his3del200 leu2del1 lys2del202 trp1del63 ura3-52 hst3del3:HIS3 hst4del2::TRP1 +pRS416-HST3	This study
Plasmids
Name	Description	Source
OPB34a	YEpLac181-SCC1	Kupiec lab
pWJ 841	pRS425-RNR1	Zhao et al (2001)
BLG57	pRS416 HST3 ADE3	This study
pRS313 H3K56R-H4	pRS313 H3K56R-H4	Li Qing's lab
